# Supplementary material for: Evaluation of Non-Vector Transmission of Usutu Virus in Domestic Canaries (Serinus canaria)
Source: Viruses. 2024 Jan 3;16(1):79. doi: 10.3390/v16010079 (PMC10819963; doi:10.3390/v16010079)
Supplement: Supplementary file 1 [file viruses-16-00079-s001.zip]

Archive with 1 entries (1 files):
- viruses-2739652-supplementary.pdf
